# Supplementary material for: Clinical Effectiveness of Renal Transplant Outpatient Pharmaceutical Care Services in Korea
Source: Healthcare (Basel). 2023 Sep 21;11(18):2597. doi: 10.3390/healthcare11182597 (PMC10531252; doi:10.3390/healthcare11182597)
Supplement: Supplementary file 1 [file healthcare-11-02597-s001.zip]

Archive with 1 entries (1 files):
- healthcare-2592594-supplementary.pdf
